# Supplementary material for: Blood-based biomarkers for early frailty are sex-specific: validation of a combined in silico prediction and data-driven approach
Source: GeroScience. 2024 Dec 3;47(3):3741–58. doi: 10.1007/s11357-024-01449-w (PMC12181598; doi:10.1007/s11357-024-01449-w)
Supplement: Supplementary file 4 — Supplementary file4; Suppl. Table 1. An overview of the gene ontology terms used to identify genes involved in frailty-related physical weakness, which was the first step of the in silico approach to identify candidate biomarkers (XLSX 13 KB). [file 11357_2024_1449_MOESM4_ESM.xlsx]

## Sheet: Sheet1
Accession	Name	Ontology
					Biological process	GO terms selected
Inflammation					Anabolic resistance	5
GO:0002544	chronic inflammatory response	biological_process			Decreased protein synthesis	1
GO:0050663	Cytokine secretion	biological_process			Denervation	3
GO:0001816	cytokine production	biological_process			Endocrine alterations	1
GO:0034097	Response to cytokine	biological_process			Fat infiltration	3
GO:0070486	Leukocyte aggregation	biological_process			Inflammation	10
GO:0007159	Leukocyte cell-cell adhesion	biological_process			Loss of muscle mass and muscle differentiation	6
GO:0045321	Leukocyte activation	biological_process			Loss of quality (muscle type transition and senescence)	2
GO:0001909	Leukocyte mediated cytotoxicity	biological_process			Oxidative stress	3
GO:0050900	Leukocyte migration	biological_process			Physical activity	4
GO:0008211	Glucocorticoid metabolic process	biological_process			Mitochondrial dysfunction	1
					Transmembrane transport of ions and nutrients	2
UPR, Autophagy, Apoptosis & Necrosis					UPR, Autophagy, Apoptosis & Necrosis	9
GO:0006986	response to unfolded protein	biological_process			Muscle tissue/Satellite cell regeneration	3
GO:0034976	response to endoplasmic reticulum stress	biological_process
GO:0010506	regulation of autophagy	biological_process
GO:0010657	Muscle cell apoptotic process	biological_process
GO:0043277	apoptotic cell clearance	biological_process
GO:0097190	apoptotic signaling pathway	biological_process
GO:0070265	necrotic cell death	biological_process
GO:0036473	cell death in response to oxidative stress	biological_process
GO:1903362	regulation of cellular protein catabolic process	biological_process
Physical activity
GO:0043501	skeletal muscle adaptation	biological_process
GO:0003009	skeletal muscle contraction	biological_process
GO:0014870	response to muscle inactivity	biological_process
GO:0014850	response to muscle activity	biological_process
Anabolic resistance
GO:0048009	insulin-like growth factor receptor signaling pathway	biological_process
GO:0043491	protein kinase B signaling	biological_process
GO:0071363	cellular response to growth factor stimulus	biological_process
GO:0071407	cellular response to organic cyclic compound	biological_process
GO:0032870	cellular response to hormone stimulus	biological_process
Muscle tissue/Satellite cell regeneration
GO:0014719	skeletal muscle satellite cell activation	biological_process
GO:0014816	skeletal muscle satellite cell differentiation	biological_process
GO:0043403	skeletal muscle tissue regeneration	biological_process
Loss of quality (muscle type transition and senescence)
GO:0014883	transition between fast and slow fiber	biological_process
GO:0007569	cell aging	biological_process
Endocrine alterations
GO:0046879	hormone secretion	biological_process
Fat infiltration
GO:0070341	fat cell proliferation	biological_process
GO:0019915	lipid storage	biological_process
GO:0045444	fat cell differentiation	biological_process
Oxidative stress
GO:0006979	response to oxidative stress	biological_process
GO:0045454	cell redox homeostasis	biological_process
GO:0072593	reactive oxygen species metabolic process	biological_process
Decreased protein synthesis
GO:0006417	regulation of translation	biological_process
Loss of muscle mass and muscle differentiation
GO:0014734	skeletal muscle hypertrophy	biological_process
GO:0007519	skeletal muscle tissue development	biological_process
GO:0043403	skeletal muscle tissue regeneration	biological_process
GO:0061061	muscle structure development	biological_process
GO:0060242	contact inhibition	biological_process
GO:0033002	muscle cell proliferation	biological_process
Denervation
GO:0098900	regulation of action potential	biological_process
GO:0014894	response to denervation involved in regulation of muscle adaptation	biological_process
GO:0007416	synapse assembly	biological_process
Transmembrane ions
GO:0051924	regulation of calcium ion transport	biological_process
GO:0010248	establishment or maintenance of transmembrane electrochemical gradient	biological_process
Mitochondrial dysfunction
GO:0010821	regulation of mitochondrion organization	biological_process
